# Supplementary material for: Neotypification of Protoparmeliopsis garovaglii and molecular evidence of its occurrence in Poland and South America
Source: MycoKeys. 2019 Aug 1;57:31–46. doi: 10.3897/mycokeys.57.34501 (PMC6687669; doi:10.3897/mycokeys.57.34501)
Supplement: XML Treatment for Protoparmeliopsis garovaglii [file mycokeys.57.34501-treatment1.xml]

<!DOCTYPE tp:taxon-treatment
  PUBLIC "-//TaxonX//DTD Taxonomic Treatment Publishing DTD v0 20100105//EN" "tax-treatment-NSO.dtd">
<tp:taxon-treatment xmlns:tp="http://www.plazi.org/taxpub"><tp:treatment-meta><kwd-group><label>Taxon classification</label><kwd><named-content xmlns:xlink="http://www.w3.org/1999/xlink" content-type="kingdom">Fungi</named-content></kwd><kwd><named-content xmlns:xlink="http://www.w3.org/1999/xlink" content-type="order">Lecanorales</named-content></kwd><kwd><named-content xmlns:xlink="http://www.w3.org/1999/xlink" content-type="family">Lecanoraceae</named-content></kwd></kwd-group><mixed-citation publication-type="journal"><person-group><name><surname>Szczepańska</surname><given-names>Katarzyna</given-names></name><name><surname>Rodriguez-Flakus</surname><given-names>Pamela</given-names></name><name><surname>Urbaniak</surname><given-names>Jacek</given-names></name><name><surname>Śliwa</surname><given-names>Lucyna</given-names></name></person-group><article-title>Neotypification of <italic><tp:taxon-name><tp:taxon-name-part taxon-name-part-type="genus" reg="Protoparmeliopsis">Protoparmeliopsis</tp:taxon-name-part> <tp:taxon-name-part taxon-name-part-type="species" reg="garovaglii">garovaglii</tp:taxon-name-part></tp:taxon-name></italic> and molecular evidence of its occurrence in Poland and South America</article-title><source>MycoKeys</source><day>01</day><month>8</month><year>2019</year><volume>57</volume><fpage>31</fpage><lpage>46</lpage><pub-id pub-id-type="doi">10.3897/mycokeys.57.34501</pub-id></mixed-citation></tp:treatment-meta><tp:nomenclature><tp:taxon-name><object-id xmlns:xlink="http://www.w3.org/1999/xlink" content-type="arpha" xlink:type="simple">07f7efe6-55ad-5cb4-a9e2-d7a282b3358d</object-id>
              
              <tp:taxon-name-part taxon-name-part-type="genus" reg="Protoparmeliopsis">Protoparmeliopsis</tp:taxon-name-part>
              <tp:taxon-name-part taxon-name-part-type="species" reg="garovaglii">garovaglii</tp:taxon-name-part>
              <object-id xmlns:xlink="http://www.w3.org/1999/xlink" content-type="mycobank" xlink:type="simple">Mycobank: 387928</object-id>
            </tp:taxon-name><tp:taxon-authority>(Körb.) Arup, Zhao Xin &amp; Lumbsch; Fungal Diversity 78: 301 (2016) [2015].</tp:taxon-authority><xref ref-type="fig" rid="F2">Figs 2a–b</xref></tp:nomenclature><tp:treatment-sec sec-type="Basionym" id="SECID0EJRAG"><title>Basionym.</title><p><italic><tp:taxon-name><tp:taxon-name-part taxon-name-part-type="genus" reg="Placodium">Placodium</tp:taxon-name-part> <tp:taxon-name-part taxon-name-part-type="species" reg="garovaglii">garovaglii</tp:taxon-name-part></tp:taxon-name></italic> Körb., Parerga Lichenol. (Breslau) 1:54 (1859) ≡ <italic><tp:taxon-name><tp:taxon-name-part taxon-name-part-type="genus" reg="Squamaria">Squamaria</tp:taxon-name-part> <tp:taxon-name-part taxon-name-part-type="species" reg="garovaglii">garovaglii</tp:taxon-name-part></tp:taxon-name></italic> (Körb.) Anzi, Cat. Lich. Sondr. 46 (1860) ≡ <italic><tp:taxon-name><tp:taxon-name-part taxon-name-part-type="genus" reg="Lecanora">Lecanora</tp:taxon-name-part> <tp:taxon-name-part taxon-name-part-type="species" reg="garovaglii">garovaglii</tp:taxon-name-part></tp:taxon-name></italic> (Körb.) Zahlbr., Ann. Naturhist. Hofmus. 15:208 (1900) ≡ <italic><tp:taxon-name><tp:taxon-name-part taxon-name-part-type="genus" reg="Placolecanora">Placolecanora</tp:taxon-name-part> <tp:taxon-name-part taxon-name-part-type="species" reg="garovaglii">garovaglii</tp:taxon-name-part></tp:taxon-name></italic> (Körb.) Räsänen, Hedwigia 81:230 (1944).</p></tp:treatment-sec><tp:treatment-sec sec-type="material" id="SECID0E2SAG"><title>Type.</title><p>Hungary. Szent-György-hegy Mt, ‘Ad saxa basaltica montis “Szentgyörgyhegy” prope pagum Kisapáti, comit. Zala. Altit. ca. 400 m. s. m. Mens. Jun. 1920, G.Timkó’ [<italic>Flora Hungarici exsiccata</italic> 617, as <italic><tp:taxon-name><tp:taxon-name-part taxon-name-part-type="genus" reg="Lecanora">Lecanora</tp:taxon-name-part> <tp:taxon-name-part taxon-name-part-type="species" reg="garovaglii">garovaglii</tp:taxon-name-part></tp:taxon-name></italic>] (neotype: WRSL-5777, designated here).</p></tp:treatment-sec><tp:treatment-sec sec-type="description" id="SECID0EOTAG"><title>Description.</title><p>Thallus lichenised, placodioid, thick, usually distinctly circular, up to 12 cm diam., not very closely attached to the substrate, prothallus not present. Marginal lobes elongated, distinctly convex, swollen, sinuous, smooth 0.4–1.8 mm wide and 3–10 mm long, broadened and rounded at the ends (Figs <xref ref-type="fig" rid="F2">2c–d</xref>). Thallus centre more or less areolate. Areoles convex, irregular, overlapping, 0.25–1.0 mm diam. Upper surface mat, pale yellowish-green to greyish-green, tending to be darker in the central part of the thallus, sometimes shining and darker also at the edges of the marginal lobes. Lower surface pale brown. Medulla white, in older lobes distinctly hollow in the middle part. Apothecia sessile to constricted at base, dispersed to clustered towards thallus centre, 0.5–2.0 mm diam., circular, older angular, proper margin persistent, paler or concolorous with thallus, matte, slightly radially cracked, flexuose in older and disappearing in mature apothecia. Disc pale brown to yellowish-brown, becoming darker in the centre of thallus, epruinose, flat. Hymenium colourless, 50–60 μm high, hypothecium colourless, epihymenium orange-brown with small granules soluble in K and insoluble in N. Asci clavate, eight-spored. Paraphyses simple or weakly branched with swollen apices. Ascospores hyaline, simple, ellipsoid to oblong-elipsoid, 10–12 × 6–7 μm. Pycnidia not seen.</p><fig id="F2" position="float" orientation="portrait"><object-id xmlns:xlink="http://www.w3.org/1999/xlink" content-type="doi" xlink:type="simple">10.3897/mycokeys.57.34501.figure2</object-id><object-id xmlns:xlink="http://www.w3.org/1999/xlink" content-type="arpha" xlink:type="simple">531b5b4b-1b9e-5de6-a18d-e1ec42f3a2e2</object-id><label>Figure 2.</label><caption><p><bold>a, b</bold> Neotype for <italic><tp:taxon-name><tp:taxon-name-part taxon-name-part-type="genus" reg="Protoparmeliopsis">Protoparmeliopsis</tp:taxon-name-part> <tp:taxon-name-part taxon-name-part-type="species" reg="garovaglii">garovaglii</tp:taxon-name-part></tp:taxon-name></italic> designated in WRSL herbarium <bold>c, d</bold> Thallus of <italic><tp:taxon-name><tp:taxon-name-part taxon-name-part-type="genus" reg="Protoparmeliopsis">Protoparmeliopsis</tp:taxon-name-part> <tp:taxon-name-part taxon-name-part-type="species" reg="garovaglii">garovaglii</tp:taxon-name-part></tp:taxon-name></italic> in natural habitat. Scales: 2 cm (<bold>a</bold>); 4 cm (<bold>c</bold>); 2 cm (<bold>d</bold>).</p></caption><graphic xmlns:xlink="http://www.w3.org/1999/xlink" xlink:href="mycokeys-57-031-g002.jpg" position="float" orientation="portrait" xlink:type="simple" id="oo_322656.jpg"><uri content-type="original_file" xlink:type="simple">https://binary.pensoft.net/fig/322656</uri></graphic></fig></tp:treatment-sec><tp:treatment-sec sec-type="chemistry" id="SECID0EFVAG"><title>Chemistry.</title><p>thallus K+ pale yellow, C–, KC+ yellow, P–; medulla K+ pale yellow, C–, KC+ yellow, P–. Secondary metabolites detected by <abbrev xmlns:xlink="http://www.w3.org/1999/xlink" xlink:title="thin-layer chromatography" id="ABBRID0ELVAG" xlink:type="simple">TLC</abbrev>: ± isousnic, +usnic and ±placodiolic acids (cortex); +zeorin and ± unidentified terpenoides (medulla).</p></tp:treatment-sec><tp:treatment-sec sec-type="distribution" id="SECID0EPVAG"><title>Distribution.</title><p>the species is widely distributed in the world. It occurs in Europe, Asia, Africa (Morocco; <xref ref-type="bibr" rid="B10">Egea 1996</xref>), North America (Canada; <xref ref-type="bibr" rid="B13">Freebury 2014</xref> and USA; <xref ref-type="bibr" rid="B44">Ryan et al. 2004</xref>) and South America (<xref ref-type="bibr" rid="B12">Feuerer et al. 1998</xref>; <xref ref-type="bibr" rid="B11">Feuerer and Sipman 2005</xref>). In Asia, it has been noted in Afghanistan (<xref ref-type="bibr" rid="B39">Poelt and Wirth 1968</xref>), India (<xref ref-type="bibr" rid="B51">Upreti and Chatterjee 1998</xref>; <xref ref-type="bibr" rid="B49">Singh and Sinha 2010</xref>), Iran (<xref ref-type="bibr" rid="B50">Sohrabi et al. 2010</xref>), Mongolia (<xref ref-type="bibr" rid="B45">Schubert and Klement 1971</xref>), Pakistan (<xref ref-type="bibr" rid="B37">Poelt 1961</xref>), Russia (<xref ref-type="bibr" rid="B53">Vondráková and Vondrák 2015</xref>), Tajikistan (<xref ref-type="bibr" rid="B24">Kudratov and Mayrhofer 2002</xref>) and Turkey (<xref ref-type="bibr" rid="B18">Halici and Candan 2007</xref>). In Europe, its records are derived so far from Armenia (<xref ref-type="bibr" rid="B15">Gasparyan et al. 2016</xref>), Austria (<xref ref-type="bibr" rid="B17">Hafellner and Türk 2001</xref>), the Czech Republic (<xref ref-type="bibr" rid="B52">Vězda and Liška 1999</xref>), Germany (<xref ref-type="bibr" rid="B55">Wirth 1995</xref>), Greece (<xref ref-type="bibr" rid="B16">Grube et al. 2001</xref>), Italy (<xref ref-type="bibr" rid="B32">Nimis 2016</xref>), Netherlands (<xref ref-type="bibr" rid="B3">Aptroot 2011</xref>), Portugal and Spain (<xref ref-type="bibr" rid="B28">Llimona and Hladun 2001</xref>), as well as Ukraine (<xref ref-type="bibr" rid="B21">Kondratyuk et al. 1996</xref>). Here, the species is reported for the first time from Poland.</p></tp:treatment-sec><tp:treatment-sec sec-type="ecology" id="SECID0ERYAG"><title>Ecology.</title><p><italic><tp:taxon-name><tp:taxon-name-part taxon-name-part-type="genus" reg="Protoparmeliopsis">Protoparmeliopsis</tp:taxon-name-part> <tp:taxon-name-part taxon-name-part-type="species" reg="garovaglii">garovaglii</tp:taxon-name-part></tp:taxon-name></italic> is widespread, occurring mostly in dry and warm Mediterranean to mountain areas, foothills and submontane sites (<xref ref-type="bibr" rid="B44">Ryan et al. 2004</xref>). It prefers slightly calcareous or basic silicate rocks (limestone, basalt, rhyolite, schist, pumice, volcanic ash, sandstone) and usually occupies sunny habitats, especially steep surfaces (<xref ref-type="bibr" rid="B55">Wirth 1995</xref>; <xref ref-type="bibr" rid="B44">Ryan et al. 2004</xref>). However, it is noteworthy that, on its northernmost locality in the Netherlands, the species was recorded on a tombstone (<xref ref-type="bibr" rid="B3">Aptroot 2011</xref>). In Poland, it was found in mountain areas with outcrops of basalt rocks in the form of a volcanic chimney, surrounded by granite casing. It occupied a lit, warm and dry place on the horizontal surface of the basalt rock with a southern exposure and was accompanied by other lichens such as <italic><tp:taxon-name><tp:taxon-name-part taxon-name-part-type="genus" reg="Acarospora">Acarospora</tp:taxon-name-part> <tp:taxon-name-part taxon-name-part-type="species" reg="fuscata">fuscata</tp:taxon-name-part></tp:taxon-name></italic>, <italic><tp:taxon-name><tp:taxon-name-part taxon-name-part-type="genus" reg="Candelariella">Candelariella</tp:taxon-name-part> <tp:taxon-name-part taxon-name-part-type="species" reg="coralliza">coralliza</tp:taxon-name-part></tp:taxon-name></italic>, <italic><tp:taxon-name><tp:taxon-name-part taxon-name-part-type="genus" reg="Protoparmeliopsis">Protoparmeliopsis</tp:taxon-name-part> <tp:taxon-name-part taxon-name-part-type="species" reg="muralis">muralis</tp:taxon-name-part></tp:taxon-name></italic>, <italic><tp:taxon-name><tp:taxon-name-part taxon-name-part-type="genus" reg="Lecanora">Lecanora</tp:taxon-name-part> <tp:taxon-name-part taxon-name-part-type="species" reg="rupicola">rupicola</tp:taxon-name-part></tp:taxon-name></italic> and <italic><tp:taxon-name><tp:taxon-name-part taxon-name-part-type="genus" reg="Rhizocarpon">Rhizocarpon</tp:taxon-name-part> <tp:taxon-name-part taxon-name-part-type="species" reg="geographicum">geographicum</tp:taxon-name-part></tp:taxon-name></italic>. During the present study in Bolivia and Peru, <italic><tp:taxon-name><tp:taxon-name-part taxon-name-part-type="genus" reg="Protoparmeliopsis">P.</tp:taxon-name-part> <tp:taxon-name-part taxon-name-part-type="species" reg="garovaglii">garovaglii</tp:taxon-name-part></tp:taxon-name></italic> was recorded in high Andean open-vegetative regions and in open semi-desert montane areas.</p></tp:treatment-sec><tp:treatment-sec sec-type="Exiccates examined" id="SECID0EU2AG"><title>Exiccates examined.</title><p>Pišut, <italic>Lichenes Slovakiae exsiccati</italic> 36, as <italic><tp:taxon-name><tp:taxon-name-part taxon-name-part-type="genus" reg="Lecanora">Lecanora</tp:taxon-name-part> <tp:taxon-name-part taxon-name-part-type="species" reg="garovaglii">garovaglii</tp:taxon-name-part></tp:taxon-name></italic> (KRAM); Suza, <italic>Lichenes Bohemoslovakiae exiccati</italic> 233, as <italic><tp:taxon-name><tp:taxon-name-part taxon-name-part-type="genus" reg="Lecanora">Lecanora</tp:taxon-name-part> <tp:taxon-name-part taxon-name-part-type="species" reg="garovaglii">garovaglii</tp:taxon-name-part></tp:taxon-name></italic> (KRAM); Weber, <italic>Lichenes exsiccati</italic> 118, as <italic><tp:taxon-name><tp:taxon-name-part taxon-name-part-type="genus" reg="Lecanora">Lecanora</tp:taxon-name-part> <tp:taxon-name-part taxon-name-part-type="species" reg="garovaglii">garovaglii</tp:taxon-name-part></tp:taxon-name></italic> (KRAM).</p></tp:treatment-sec><tp:treatment-sec sec-type="material" id="SECID0EB4AG"><title>Specimens examined.</title><p>Poland. Przedgórze Sudeckie foreland: Wzgórza Strzegomskie hills, Góra Świętego Jerzego Mt, <named-content xmlns:xlink="http://www.w3.org/1999/xlink" content-type="dwc:verbatimCoordinates" xlink:type="simple"><named-content content-type="geo-json" specific-use="{&#34;type&#34;:&#34;Point&#34;,&#34;coordinates&#34;:[16.336111,50.973611]}" id="NCID0EK4AG" xlink:type="simple">50°58'25"N, 16°20'10"E</named-content></named-content>, on basalt rocks, 354 m alt., 4 Oct. 2013, K.Szczepańska 1240 (WRSL). Bolivia. Dept. La Paz, Prov. Bautista Saavedra: Anmin Apolobamba, near Taypi Cañuma village, <named-content xmlns:xlink="http://www.w3.org/1999/xlink" content-type="dwc:verbatimCoordinates" xlink:type="simple"><named-content content-type="geo-json" specific-use="{&#34;type&#34;:&#34;Point&#34;,&#34;coordinates&#34;:[-69.151944,-15.055556]}" id="NCID0ES4AG" xlink:type="simple">15°03'20"S, 69°09'07"W</named-content></named-content>, 4506 m alt., 5 July 2010, A.Flakus 17529 &amp; P.Rodriguez-Flakus (KRAM, LPB); on the road from Apolo to Charazani villages (162 km), la Cruz Charazani-Pelechuco, <named-content xmlns:xlink="http://www.w3.org/1999/xlink" content-type="dwc:verbatimCoordinates" xlink:type="simple"><named-content content-type="geo-json" specific-use="{&#34;type&#34;:&#34;Point&#34;,&#34;coordinates&#34;:[-69.047500,-15.250000]}" id="NCID0E14AG" xlink:type="simple">15°15'00"S, 69°02'51"W</named-content></named-content>, 4545 m alt., 19 May 2011, A.Flakus 21118, 21175, 21176 &amp; O.Plata (KRAM, LPB). Peru. Cañon del Colca, Dept. Arequipa, Prov. Caylloma: near Cabanaconde village, <named-content xmlns:xlink="http://www.w3.org/1999/xlink" content-type="dwc:verbatimCoordinates" xlink:type="simple"><named-content content-type="geo-json" specific-use="{&#34;type&#34;:&#34;Point&#34;,&#34;coordinates&#34;:[-71.963611,-15.632222]}" id="NCID0EC5AG" xlink:type="simple">15°37'56"S, 71°57'49"W</named-content></named-content>, 3462 m alt., 4 July 2006, A.Flakus 9540 (KRAM); <italic>ibid.</italic><named-content xmlns:xlink="http://www.w3.org/1999/xlink" content-type="dwc:verbatimCoordinates" xlink:type="simple"><named-content content-type="geo-json" specific-use="{&#34;type&#34;:&#34;Point&#34;,&#34;coordinates&#34;:[-71.961944,-15.638333]}" id="NCID0EM5AG" xlink:type="simple">15°38'18"S, 71°57'43"W</named-content></named-content>, 3480 m alt., 5 July 2006, A.Flakus 9603 (KRAM).</p></tp:treatment-sec><tp:treatment-sec sec-type="material" id="SECID0ER5AG"><title>Additional specimens examined.</title><p>Austria. Lower Austria: sunny slate rocks near Krems on the Danube River, 250 m alt., 3 Jan. 1897, Baumgarten (L). USA. Arizona. <italic>Coconino Co</italic>.: Grand Canyon National Forest, top of Hermit Trail, pinyon-juniper woodland, on limestone, 1950 m alt., 11 July 1994, T.H.Nash III 35474 (ASU); <italic>ibid.</italic>, South Kaibab Trail, on sandstone, 1950 m alt., 29 June 1991, M.Boykin 2053 (ASU); <italic>Greenlee Co</italic>.: Apache National Forest, Juan Miller Canyon camp-ground, along the Blue River, ponderosa pine forest with riparian sp., on acid rock, 1740 m alt., 6 June 1998, T.H.Nash III 41809 (ASU); <italic>Maricopa Co</italic>.: Crater Range, along AZ 85, 42 km S of Gila Bend Sonoran Desert, on granite, 425 m alt., 27 Feb. 1998, T.H.Nash III 40608 (ASU); <italic>Santa Cruz Co</italic>.: Coronado National Forest, hillsides to S of Pena Blanca Lake (ca. 15 km WNW of Nogales) and just S of Ruby-Nogales Rd., oak woodland steep slope with rhyolite, on rhyolite, 1200 m alt., 2 June 1998, T.H.Nash III 41656 (ASU). Idaho. <italic>Twin Falls Co</italic>.: E side of U.S. Hwy 30, 6.8 km S of Bills, on basalt, 915 m alt., 11 Sept. 1998, B.D.Ryan 32953 (ASU). Nevada. <italic>Churchill</italic> Co.: US Hwy 50, N end of Desatoga Mountains, 84 m E of Fallon, 1830 m alt., July 1984, B.D.Ryan 11554 (MIN). North Dakota. <italic>Billings Co</italic>.: Theodore Rooselvelt Nat. Park, S. Unit One mile S of Paddock Creek along park road, on ridge E of road on scoria rock, 2500 ft. alt., 25 July 1982, C.Wetmore 45128 (MIN). Montana. <italic>Park Co</italic>.: Yellowstone National Park, Grazing enclosure 1 mile W of Gardiner at northern edge of park, open grassland on knoll with sagebrush and rock outcrop, 5300 ft. alt., 21 July 1998, C.Wetmore 80972 (MIN).</p></tp:treatment-sec><ref-list><ref id="B10"><mixed-citation xmlns:xlink="http://www.w3.org/1999/xlink" xlink:type="simple"><person-group><name name-style="western"><surname>Egea</surname><given-names>JM</given-names></name></person-group> (<year>1996</year>) <article-title>Catalogue of lichenized and lichenicolous fungi of Morocco.</article-title><source>Bocconea</source><volume>6</volume>: <fpage>19</fpage>–<lpage>114</lpage>.</mixed-citation></ref><ref id="B13"><mixed-citation xmlns:xlink="http://www.w3.org/1999/xlink" xlink:type="simple"><person-group><name name-style="western"><surname>Freebury</surname><given-names>CE</given-names></name></person-group> (<year>2014</year>) <article-title>Lichens and lichenicolous fungi of Grasslands National Park (Saskatchewan, Canada).</article-title><source>Opuscula Philolichenum</source><volume>13</volume>: <fpage>102</fpage>–<lpage>121</lpage>.</mixed-citation></ref><ref id="B44"><mixed-citation xmlns:xlink="http://www.w3.org/1999/xlink" xlink:type="simple"><person-group><name name-style="western"><surname>Ryan</surname><given-names>BD</given-names></name><name name-style="western"><surname>Lumbsch</surname><given-names>HT</given-names></name><name name-style="western"><surname>Messuti</surname><given-names>MI</given-names></name><name name-style="western"><surname>Printzen</surname><given-names>C</given-names></name><name name-style="western"><surname>Śliwa</surname><given-names>L</given-names></name><name name-style="western"><surname>Nash</surname><given-names>III TH</given-names></name></person-group> (<year>2004</year>) <article-title><italic><tp:taxon-name><tp:taxon-name-part taxon-name-part-type="genus">Lecanora</tp:taxon-name-part></tp:taxon-name></italic>.</article-title> In: <person-group><name name-style="western"><surname>Nash</surname><given-names>III TH</given-names></name><name name-style="western"><surname>Ryan</surname><given-names>BD</given-names></name><name name-style="western"><surname>Gries</surname><given-names>C</given-names></name><name name-style="western"><surname>Bungartz</surname><given-names>F</given-names></name></person-group> (<role>Eds</role>) <issue-title>Lichen Flora of the Greater Sonoran Desert Region, Vol.</issue-title><source>2. Lichens Unlimited, Tempe</source>, <fpage>176</fpage>–<lpage>286</lpage>.</mixed-citation></ref><ref id="B12"><mixed-citation xmlns:xlink="http://www.w3.org/1999/xlink" xlink:type="simple"><person-group><name name-style="western"><surname>Feuerer</surname><given-names>T</given-names></name><name name-style="western"><surname>Ahti</surname><given-names>T</given-names></name><name name-style="western"><surname>Vitikainen</surname><given-names>O</given-names></name></person-group> (<year>1998</year>) <article-title>Lichenological investigations in Bolivia.</article-title> In: <person-group><name name-style="western"><surname>Marcelli</surname><given-names>MP</given-names></name><name name-style="western"><surname>Seaward</surname><given-names>MRD</given-names></name></person-group> (<role>Eds</role>) <issue-title>Lichenology in Latin America: history, current knowledge and applications.</issue-title><source>CETESB, São Paulo</source>, <fpage>71</fpage>–<lpage>86</lpage>.</mixed-citation></ref><ref id="B11"><mixed-citation xmlns:xlink="http://www.w3.org/1999/xlink" xlink:type="simple"><person-group><name name-style="western"><surname>Feuerer</surname><given-names>T</given-names></name><name name-style="western"><surname>Sipman</surname><given-names>HJM</given-names></name></person-group> (<year>2005</year>) <article-title>Additions to the lichenized and lichenicolous fungi of Bolivia.</article-title><source>Herzogia</source><volume>18</volume>: <fpage>139</fpage>–<lpage>144</lpage>.</mixed-citation></ref><ref id="B39"><mixed-citation xmlns:xlink="http://www.w3.org/1999/xlink" xlink:type="simple"><person-group><name name-style="western"><surname>Poelt</surname><given-names>J</given-names></name><name name-style="western"><surname>Wirth</surname><given-names>V</given-names></name></person-group> (<year>1968</year>) <article-title>Flechten aus dem nordbstlichen Afghanistan, gesammelt von H. Roemer im Rahmen der Deutschen Wakhan-Expedition 1964. Mitt. Bot. Staatssammlung München.</article-title><volume>7</volume>: <fpage>219</fpage>–<lpage>261</lpage>.</mixed-citation></ref><ref id="B51"><mixed-citation xmlns:xlink="http://www.w3.org/1999/xlink" xlink:type="simple"><person-group><name name-style="western"><surname>Upreti</surname><given-names>DK</given-names></name><name name-style="western"><surname>Chatterjee</surname><given-names>S</given-names></name></person-group> (<year>1998</year>) <article-title>Lichen genus <tp:taxon-name><tp:taxon-name-part taxon-name-part-type="genus">Lecanora</tp:taxon-name-part> <tp:taxon-name-part taxon-name-part-type="infraspecific-rank">subgenus</tp:taxon-name-part> <tp:taxon-name-part taxon-name-part-type="subgenus">Placodium</tp:taxon-name-part></tp:taxon-name> in India.</article-title><source>Feddes Repertorium</source><volume>109</volume>: <fpage>279</fpage>–<lpage>289</lpage>. <ext-link xlink:type="simple" ext-link-type="doi" xlink:href="10.1002/fedr.19981090310">https://doi.org/10.1002/fedr.19981090310</ext-link></mixed-citation></ref><ref id="B49"><mixed-citation xmlns:xlink="http://www.w3.org/1999/xlink" xlink:type="simple"><person-group><name name-style="western"><surname>Singh</surname><given-names>KP</given-names></name><name name-style="western"><surname>Sinha</surname><given-names>GP</given-names></name></person-group> (<year>2010</year>) Indian Lichens. An Annotated Checklist. Botanical Survey of India, Ministry of Environment and Forests, M/S Bishen Singh Mahendra pal Singh, Uttarakhand.</mixed-citation></ref><ref id="B50"><mixed-citation xmlns:xlink="http://www.w3.org/1999/xlink" xlink:type="simple"><person-group><name name-style="western"><surname>Sohrabi</surname><given-names>M</given-names></name><name name-style="western"><surname>Sipman</surname><given-names>H</given-names></name><name name-style="western"><surname>Toghranegar</surname><given-names>Z</given-names></name><name name-style="western"><surname>Nezhadsatari</surname><given-names>T</given-names></name></person-group> (<year>2010</year>) <article-title>A contribution to the lichenized mycota of Zanjan province, Iran.</article-title><source>Iranian Journal of Botany</source><volume>16</volume>: <fpage>125</fpage>–<lpage>129</lpage>.</mixed-citation></ref><ref id="B45"><mixed-citation xmlns:xlink="http://www.w3.org/1999/xlink" xlink:type="simple"><person-group><name name-style="western"><surname>Schubert</surname><given-names>R</given-names></name><name name-style="western"><surname>Klement</surname><given-names>O</given-names></name></person-group> (<year>1971</year>) <article-title>Beitrag zur Flechtenflora der Mongolischen Volksrepublik.</article-title><source>Feddes Repertorium</source><volume>82</volume>: <fpage>187</fpage>–<lpage>262</lpage>. <ext-link xlink:type="simple" ext-link-type="doi" xlink:href="10.1002/fedr.19710820302">https://doi.org/10.1002/fedr.19710820302</ext-link></mixed-citation></ref><ref id="B37"><mixed-citation xmlns:xlink="http://www.w3.org/1999/xlink" xlink:type="simple"><person-group><name name-style="western"><surname>Poelt</surname><given-names>J</given-names></name></person-group> (<year>1961</year>) <article-title>Flechten auf dem NW-Karokaram im Rahmen der Deutschen Karakoram-Expedition 1959 von F. Lobbichler und Dr. J. Schneider gesammelt.</article-title><source>Mitteilungen der Botanischen Staatssammlung München</source><volume>4</volume>: <fpage>83</fpage>–<lpage>94</lpage>.</mixed-citation></ref><ref id="B53"><mixed-citation xmlns:xlink="http://www.w3.org/1999/xlink" xlink:type="simple"><person-group><name name-style="western"><surname>Vondráková</surname><given-names>OS</given-names></name><name name-style="western"><surname>Vondrák</surname><given-names>J</given-names></name></person-group> (<year>2015</year>) <article-title>Some new lichen records from the Orenburg Region.</article-title><source>Novitates Systematicae Plantarum Non Vascularium</source><volume>49</volume>: <fpage>231</fpage>–<lpage>238</lpage>.</mixed-citation></ref><ref id="B24"><mixed-citation xmlns:xlink="http://www.w3.org/1999/xlink" xlink:type="simple"><person-group><name name-style="western"><surname>Kudratov</surname><given-names>I</given-names></name><name name-style="western"><surname>Mayrhofer</surname><given-names>H</given-names></name></person-group> (<year>2002</year>) <article-title>Catalogue of the lichenized and lichenicolous fungi of Tajikistan.</article-title><source>Herzogia</source><volume>15</volume>: <fpage>91</fpage>–<lpage>128</lpage>.</mixed-citation></ref><ref id="B18"><mixed-citation xmlns:xlink="http://www.w3.org/1999/xlink" xlink:type="simple"><person-group><name name-style="western"><surname>Halici</surname><given-names>MG</given-names></name><name name-style="western"><surname>Candan</surname><given-names>M</given-names></name></person-group> (<year>2007</year>) <article-title>Notes on some lichenicolous fungi species from Turkey.</article-title><source>Turkish Journal of Botany</source><volume>31</volume>: <fpage>353</fpage>–<lpage>356</lpage>. <ext-link xlink:type="simple" ext-link-type="doi" xlink:href="10.3906/bot-0811-1">https://doi.org/10.3906/bot-0811-1</ext-link></mixed-citation></ref><ref id="B15"><mixed-citation xmlns:xlink="http://www.w3.org/1999/xlink" xlink:type="simple"><person-group><name name-style="western"><surname>Gasparyan</surname><given-names>A</given-names></name><name name-style="western"><surname>Aptroot</surname><given-names>A</given-names></name><name name-style="western"><surname>Burgaz</surname><given-names>AR</given-names></name><name name-style="western"><surname>Otte</surname><given-names>V</given-names></name><name name-style="western"><surname>Zakeri</surname><given-names>Z</given-names></name><name name-style="western"><surname>Rico</surname><given-names>VJ</given-names></name><name name-style="western"><surname>Arauja</surname><given-names>E</given-names></name><name name-style="western"><surname>Crespo</surname><given-names>A</given-names></name><name name-style="western"><surname>Divakar</surname><given-names>PK</given-names></name><name name-style="western"><surname>Lumbsch</surname><given-names>HT</given-names></name></person-group> (<year>2016</year>) <article-title>Additions to the lichenized and lichenicolous mycobiota of Armenia.</article-title><source>Herzogia</source><volume>29</volume>: <fpage>692</fpage>–<lpage>705</lpage>. <ext-link xlink:type="simple" ext-link-type="doi" xlink:href="10.13158/heia.29.2.2016.692">https://doi.org/10.13158/heia.29.2.2016.692</ext-link></mixed-citation></ref><ref id="B17"><mixed-citation xmlns:xlink="http://www.w3.org/1999/xlink" xlink:type="simple"><person-group><name name-style="western"><surname>Hafellner</surname><given-names>J</given-names></name><name name-style="western"><surname>Türk</surname><given-names>R</given-names></name></person-group> (<year>2001</year>) <article-title>Die liechenisierten Pilze Österreichs – eine Checkliste der bisher nachgewiesenen Arten mit Verbreitungsangaben.</article-title><source>Stapfia</source><volume>76</volume>: <fpage>3</fpage>–<lpage>167</lpage>.</mixed-citation></ref><ref id="B52"><mixed-citation xmlns:xlink="http://www.w3.org/1999/xlink" xlink:type="simple"><person-group><name name-style="western"><surname>Vězda</surname><given-names>A</given-names></name><name name-style="western"><surname>Liška</surname><given-names>J</given-names></name></person-group> (<year>1999</year>) <source>A catalogue of lichens of the Czech Republic.</source><publisher-name>Institute of Botany</publisher-name>, <publisher-loc>Academy of Sciences of the Czech Republic, Průhonice</publisher-loc>, <size units="page">283 pp</size>.</mixed-citation></ref><ref id="B55"><mixed-citation xmlns:xlink="http://www.w3.org/1999/xlink" xlink:type="simple"><person-group><name name-style="western"><surname>Wirth</surname><given-names>V</given-names></name></person-group> (<year>1995</year>) <source>Die Flechten Baden-Württembergs (2<sup>nd</sup> edn), Vol. 1.</source><publisher-name>Eugen Ulmer</publisher-name>, <publisher-loc>Stuttgart</publisher-loc>, <size units="page">1006 pp</size>.</mixed-citation></ref><ref id="B16"><mixed-citation xmlns:xlink="http://www.w3.org/1999/xlink" xlink:type="simple"><person-group><name name-style="western"><surname>Grube</surname><given-names>M</given-names></name><name name-style="western"><surname>Lindblom</surname><given-names>L</given-names></name><name name-style="western"><surname>Mayrhofer</surname><given-names>H</given-names></name></person-group> (<year>2001</year>) <article-title>Contributions to the lichen flora of Crete: A compilation of references and some new records.</article-title><source>Studia Geobotanica</source><volume>20</volume>: <fpage>41</fpage>–<lpage>59</lpage>.</mixed-citation></ref><ref id="B32"><mixed-citation xmlns:xlink="http://www.w3.org/1999/xlink" xlink:type="simple"><person-group><name name-style="western"><surname>Nimis</surname><given-names>PL</given-names></name></person-group> (<year>2016</year>) <source>The Lichens of Italy. A Second Annotated Catalogue.</source><publisher-name>EUT Edizioni Università di Trieste</publisher-name>, <publisher-loc>Trieste</publisher-loc>, <size units="page">740 pp</size>.</mixed-citation></ref><ref id="B3"><mixed-citation xmlns:xlink="http://www.w3.org/1999/xlink" xlink:type="simple"><person-group><name name-style="western"><surname>Aptroot</surname><given-names>A</given-names></name></person-group> (<year>2011</year>) <article-title>De Warme schotelkorst (<italic><tp:taxon-name><tp:taxon-name-part taxon-name-part-type="genus">Lecanora</tp:taxon-name-part> <tp:taxon-name-part taxon-name-part-type="species">garovaglii</tp:taxon-name-part></tp:taxon-name></italic>): een submediterraan korstmos nieuw voor Nederland.</article-title><source>Buxbaumiella</source><volume>89</volume>: <fpage>46</fpage>–<lpage>48</lpage>.</mixed-citation></ref><ref id="B28"><mixed-citation xmlns:xlink="http://www.w3.org/1999/xlink" xlink:type="simple"><person-group><name name-style="western"><surname>Llimona</surname><given-names>X</given-names></name><name name-style="western"><surname>Hladun</surname><given-names>NL</given-names></name></person-group> (<year>2001</year>) <article-title>Checklist of the lichens and lichenicolous fungi of the Iberian Peninsula and Balearic Islands.</article-title><source>Bocconea</source><volume>14</volume>: <fpage>1</fpage>–<lpage>581</lpage>.</mixed-citation></ref><ref id="B21"><mixed-citation xmlns:xlink="http://www.w3.org/1999/xlink" xlink:type="simple"><person-group><name name-style="western"><surname>Kondratyuk</surname><given-names>S</given-names></name><name name-style="western"><surname>Navrotskaya</surname><given-names>I</given-names></name><name name-style="western"><surname>Khodosovtsev</surname><given-names>A</given-names></name><name name-style="western"><surname>Solonina</surname><given-names>O</given-names></name></person-group> (<year>1996</year>) <article-title>Checklist of Ukrainian lichens.</article-title><source>Bocconea</source><volume>6</volume>: <fpage>217</fpage>–<lpage>294</lpage>.</mixed-citation></ref></ref-list></tp:taxon-treatment>
